# Supplementary material for: Dilution and titration of cell-cycle regulators may control cell size in budding yeast
Source: PLoS Comput Biol. 2018 Oct 24;14(10):e1006548. doi: 10.1371/journal.pcbi.1006548 (PMC6218100; doi:10.1371/journal.pcbi.1006548)
Supplement: S2 File — (TXT) [file pcbi.1006548.s002.txt]

********** MODEL NAME
Budding yeast size control - Inhibitor dilution

********** MODEL NOTES
This model is decribed in the article:
Dilution and titration of cell-cycle regulators may control cell size in budding yeast
Frank S. Heldt, Reece Lunstone, John J. Tyson, Bela Novak

Abstract:
The size of a cell sets the scale for all biochemical processes within it, thereby affecting cellular fitness and survival. Hence, cell size needs to be kept within certain limits and relatively constant over multiple generations. However, how cells measure their size and use this information to regulate growth and division remains controversial. Here, we present two mechanistic mathematical models of the budding yeast (S. cerevisiae) cell cycle to investigate competing hypotheses on size control: inhibitor dilution and titration of nuclear sites. Our results suggest that an inhibitor-dilution mechanism, in which cell growth dilutes the transcriptional inhibitor Whi5 against the constant activator Cln3, can facilitate size homeostasis. This is achieved by utilising a positive feedback loop to establish a fixed size threshold for the START transition, which efficiently couples cell growth to cell cycle progression. Yet, we show that inhibitor dilution cannot reproduce the size of mutants that alter the cell’s overall ploidy and WHI5 gene copy number. By contrast, size control through titration of Cln3 against a constant number of genomic binding sites for the transcription factor SBF recapitulates both size homeostasis and the size of these mutant strains. Moreover, this model produces an imperfect ‘sizer’ behaviour in G1 and a ‘timer’ in S/G2/M, which combine to yield an ‘adder’ over the whole cell cycle; an observation recently made in experiments. Hence, our model connects these phenomenological data with the molecular details of the cell cycle, providing a systems-level perspective of budding yeast size control.

This model simulates cell size control in budding yeast based on the inhibitor-dilution hypothesis. It follows daughter cells after division.

********** MODEL STATES
d/dt(mV) = rSyVo*Grm
d/dt(dV) = rSyVo*Grd

d/dt(TM)   = rSyTm + kDsGiTm*GITM + kDsGdTm*GDTM - (kAsGiTm/tV*GI + kAsGdTm/tV*GD)*TM
d/dt(GITM) = kAsGiTm/tV*TM*GI - kDsGiTm*GITM
d/dt(GDTM) = kAsGdTm/tV*TM*GD - kDsGdTm*GDTM

d/dt(CLN3) = rSyCln3 - kDeCln3*CLN3
d/dt(CLN)  = rSyCln  - kDeCln *CLN
d/dt(CLB)  = rSyClb  - rDeClb *CLB

d/dt(WHI)    = - rPhWhi*WHI + kDpWhi*WHIp   - kAsWhiSbf/tV*SBF*WHI + kDsWhiSbf*WHISBF
d/dt(WHIp)   =   rPhWhi*WHI - kDpWhi*WHIp   + rPhWhi*WHISBF
d/dt(SBF)    =   rSySbf     + rPhWhi*WHISBF - kAsWhiSbf/tV*SBF*WHI + kDsWhiSbf*WHISBF
d/dt(WHISBF) =              - rPhWhi*WHISBF + kAsWhiSbf/tV*SBF*WHI - kDsWhiSbf*WHISBF

d/dt(SBFp) = rPhSbf*SBFu - kDpSbf*SBFp

d/dt(WHIn) = rSyWhi*Grd

d/dt(CDHi) = rSyCdh - rAcCdh*(CDHi/tV/(jCdh+CDHi/tV)) + rInCdh*(CDHa/tV/(jCdh+CDHa/tV))
d/dt(CDHa) =          rAcCdh*(CDHi/tV/(jCdh+CDHi/tV)) - rInCdh*(CDHa/tV/(jCdh+CDHa/tV))
d/dt(CDCi) = rSyCdc - rAcCdc*(CDCi/tV/(jCdc+CDCi/tV)) + rInCdc*(CDCa/tV/(jCdc+CDCa/tV))
d/dt(CDCa) =          rAcCdc*(CDCi/tV/(jCdc+CDCi/tV)) - rInCdc*(CDCa/tV/(jCdc+CDCa/tV))

mV(0) = 1.6

GITM(0) = 1
GDTM(0) = 80

CLN3(0)   = 1.6
WHI(0)    = 1.6
WHIp(0)   = 1.3
WHISBF(0) = 1.6

CDHa(0) = 1.6
CDCi(0) = 1.6

********** MODEL PARAMETERS
GDt = 500           %molecules  total number of size-dependent genes

GCN = 1             %molecules  gene copy number (of all genes except Whi5 and Cln3)
GWt = 1             %molecules  copy number of Whi5 gene (corresponds to total number of size-independent genes, GIt)
GCt = 1             %molecules  copy number of Cln3 gene

StartThr   = 0.3    %AU/AV  Cln1/2 threshold for Start transition
MitosisThr = 0.2    %AU/AV  Cln1/2 + Clb1/2 threshold for cell division
Grm = 1             %-  binary variable (1 - if mother cell growths)
Grd = 0             %-  binary variable (1 - if daughter cell growths)

kSyVo = 0.042       %AV/(molecule*min)  cell volume growth
kSyTm = 2.1         %1/min  synthesis of transcription machinery

kAsGiTm = 10        %AV/(molecule*min)  association of size-independent genes and transcription machinery
kAsGdTm = 1         %AV/(molecule*min)  association of size-dependent   genes and transcription machinery
kDsGiTm = 0.1       %1/min  dissociation of size-independent genes and transcription machinery
kDsGdTm = 1         %1/min  dissociation of size-dependent   genes and transcription machinery

kSyCln3 = 10        %AU/(molecule*min)  Cln3 synthesis
kDeCln3 = 1         %1/min  Cln3 degradation
kSyCln  = 8         %AU/(molecule*min)  Cln1/2 synthesis
kDeCln  = 1         %1/min  constitutive Cln1/2 degradation

kSyClb    = 0.01 	%AU/(molecule*min)  constitutive Clb1/2 synthesis
kSyClbClb = 0.3     %AU/(molecule*min)  Clb1/2-dependent Clb1/2 synthesis
jSyClb    = 0.3     %AU/AV  Michaelis-Menten constant for Clb1/2 synthesis
kDeClb    = 0.01    %1/min  constitutive Clb1/2 degradation
kDeClbCdh = 2       %AV/(AU*min)  Cdh1-dependent Clb1/2 degradation

kSyWhi     = 0.016  %AU/(molecule*min)  Whi5 synthesis
kPhWhiCln3 = 0.3  	%AV/(AU*min)  Cln3-dependent Whi5 phosphorylation
kPhWhiCln  = 4      %AV/(AU*min)  Cln1/2-dependent Whi5 phosphorylation
kPhWhiClb  = 20     %AV/(AU*min)  Clb1/2-dependent Whi5 phosphorylation
kDpWhi     = 1      %1/min  dephosphorylation of Whi5

kAsWhiSbf = 100     %AV/(AU*min)  association of Whi5 and SBF
kDsWhiSbf = 0.01    %1/min  dissociation of Whi5:SBF complexes

kPhSbfClb = 5       %AV/(AU*min)  Clb1/2-dependent SBF phosphorylation
kDpSbf    = 0.2     %1/min  SBF dephosphorylation

kAcCdh    = 0.01    %AU/(AV*min)  constitutive Cdh1 activation
kAcCdhCdc = 2       %1/min  Cdc20-dependent Cdh1 activation
kInCdhCln = 0.125   %1/min  Cln1/2-dependent Cdh1 inactivation
kInCdhClb = 2       %1/min  Clb1/2-dependent Cdh1 inactivation
jCdh      = 0.001	%AU/AV  Michaelis-Menten constant for Cdh1 (in-)activation

kAcCdcClb = 0.5     %1/min  Clb1/2-dependent Cdc20 activation
kInCdc    = 0.25	%AU/(AV*min)  Cdc20 inactivation
jCdc      = 0.001	%AU/AV  Michaelis-Menten constant for Cdc20 (in-)activation

********** MODEL VARIABLES
tV = mV + dV                %AV  total cell volume (including mother and daughter cell)
rV = dV/tV                  %-  ratio of daughter to total cell volume

GIt = GWt                   %molecules  total number of size-independent genes
GI  = GIt - GITM        	%molecules  number of free size-independent genes
GD  = GDt        - GDTM     %molecules  number of free size-dependent genes
TMt = TM  + GITM + GDTM     %molecules  total amount of transcription machinery

SBFt = SBF  + WHISBF                %AU  total amount of SBF
SBFu = SBFt - SBFp                  %AU  total unphosphorylated SBF
WHIt = WHI  + WHISBF + WHIp + WHIn  %AU  total Whi5

********** MODEL REACTIONS
rSyVo = kSyVo*GDTM*(GCN/GDt)        %AV/min  cell volume growth
rSyTm = kSyTm*GDTM*(GCN/GDt)        %molecules/min  synthesis of transcription machinery

rSyWhi  = kSyWhi *GITM*(GWt/GIt)                        %AU/min  synthesis of Whi5
rSyCln3 = kSyCln3*GDTM*(GCt/GDt)                        %AU/min  synthesis of Cln3
rSyCln  = kSyCln *GDTM*(GCN/GDt)*(SBF/SBFt)*(SBFu/SBFt)	%AU/min  synthesis of Cln1/2

rSySbf = kSyVo*GDTM*(GCN/GDt)       %AU/min  synthesis of SBF
rSyCdh = kSyVo*GDTM*(GCN/GDt)       %AU/min  synthesis of Cdh1
rSyCdc = kSyVo*GDTM*(GCN/GDt)       %AU/min  synthesis of Cdc20

rSyClb = (kSyClb + kSyClbClb*CLB /tV / (jSyClb + CLB/tV))*GDTM*(GCN/GDt)    %AU/min  Clb1/2 synthesis
rDeClb = (kDeClb + kDeClbCdh*CDHa/tV)                                       %1/min   Clb1/2 degradation

rPhWhi = (kPhWhiCln3*CLN3 + kPhWhiCln*CLN + kPhWhiClb*CLB)/tV   %1/min  Whi5 phosphorylation
rPhSbf =  kPhSbfClb*CLB/tV                                      %1/min  SBF  phosphorylation

rAcCdc = kAcCdcClb*CLB                      %AU/min  Cdc20 activation
rAcCdh = kAcCdh*tV     + kAcCdhCdc*CDCa     %AU/min  Cdh1  activation
rInCdc = kInCdc*tV                          %AU/min  Cdc20 inactivation
rInCdh = kInCdhCln*CLN + kInCdhClb*CLB      %AU/min  Cdh1  inactivation

********** MODEL FUNCTIONS


********** MODEL EVENTS
Start    = ge(CLN/tV,        StartThr),   Grm, 0, Grd, 1, GDt, GDt*2, GCN, GCN*2, GWt, GWt*2, GCt, GCt*2
Division = le(CLN/tV+CLB/tV, MitosisThr), Grm, 1, Grd, 0, GDt, GDt/2, GCN, GCN/2, GWt, GWt/2, GCt, GCt/2, mV, dV, dV, 0, TM, TM*rV, GITM, GITM*rV, GDTM, GDTM*rV, CLN3, CLN3*rV, CLN, CLN*rV, CLB, CLB*rV, WHI, WHI*rV+WHIn, WHIn, 0, WHIp, WHIp*rV, SBF, SBF*rV, SBFp, SBFp*rV, WHISBF, WHISBF*rV, CDHi, CDHi*rV, CDHa, CDHa*rV, CDCi, CDCi*rV, CDCa, CDCa*rV

********** MODEL MATLAB FUNCTIONS
